# Supplementary material for: Effect of Drying Process on the Formation of the Characteristic Flavor of Oyster (Crassostrea hongkongensis)
Source: Foods. 2023 May 25;12(11):2136. doi: 10.3390/foods12112136 (PMC10253031; doi:10.3390/foods12112136)
Supplement: Supplementary file 1 [file foods-12-02136-s001.zip]

Archive with 1 entries (1 files):
- foods-2363259-supplementary.pdf
